# Supplementary material for: Proof of Proficiency of Decentralized Foot-and-Mouth Disease Virus Diagnostics in Germany
Source: Viruses. 2022 May 20;14(5):1098. doi: 10.3390/v14051098 (PMC9147566; doi:10.3390/v14051098)
Supplement: Supplementary file 1 [file viruses-14-01098-s001.zip]

Archive with 1 entries (1 files):
- viruses-1679222.xlsx
