# Supplementary material for: Proof of Proficiency of Decentralized Foot-and-Mouth Disease Virus Diagnostics in Germany
Source: Viruses. 2022 May 20;14(5):1098. doi: 10.3390/v14051098 (PMC9147566; doi:10.3390/v14051098)
Supplement: Supplementary file 1 [file viruses-14-01098-s001.zip › viruses-1679222.xlsx]

## Sheet: Table S1_Virology
Table S1: Virology data returned by the participants
Ct values obtained by the participating laboratories using the 3D-OIE or IRES1 RT-qPCR assays
	Laboratory	A								B		C				D		E		F		G		H				I		J				K						L		M				N
P-No.	Dilution	IRES				OIE				OIE		IRES		OIE		OIE		OIE		OIE		OIE		IRES		OIE		OIE		IRES		OIE		IRES				OIE		OIE		IRES		OIE		IRES			OIE
P01	1:100	29.12	28.92	27.42	27.38	26.17	26.02	25.79	25.9	25.2	24.2	29.555	28.465	24.065	23.685	24.5	25.2	22.33	22.33	19.78	22.9	25.23	25.25	25.6	27.2	23.2	24.5	23.2	23	32.2		27.15		27.82	27.72			22.88	24.11	23.35	23.02	27.28	27.17	23.86	23.31	27.94	28.04	27.4274	23.43
P02		28.88	28.76	27.77	27.66	26.07	25.74	26.38	26.36	24.8	23.6	29.965	29.825	24.435	24.125	24.6	25.6	22.85	22.51	20.33	22.51	24.08	24.48	27	27.1	23.5	24.8	23.3	23.4	34.49	34.98	29.01	28.95	26.4	28.52			20.88	23	23.9	23.61	27.9	27.23	24.2	23.79	28.12	28.21	28.0006	23.89
P03		28.92	28.66	27.75	27.75	25.92	25.61	26.33	26.1	25.5	23.5	29.755	29.71	24.29	24.165	24.5	25.6	21.84	22.26	20.22	22.9	22.55	24.35	26.4	26.9	23.2	24.4	23.9	23.6	32.8		27.95		28.09	27.87			22.73	23.51	24	23.14	27.6	26.71	24.26	23.62	28.33	28.68	27.7295	24.02
P04	1:1,000	31.06	31.04	30.06	30.12	27.9	28	28.85	28.84	26.2	26.2	32.24	31.535	26.52	26.64	27.9	27.8	27.99	27.69	23.5	24.72	27.29	27.52	29.3	30.2	26.1	27.6	25.5	25.6	34.1		30.19		29.86	28.67			24.8	25.82	25.61	25.84	29.88	29.7	26.8	26.23	30.83	30.5	30.3241	26.4
P05		31.21	30.94	29.92	30.1	27.71	27.93	28.73	28.73	26	25.3	31.16	32.06	26.34	26.5	27.6	27.5	23.69	23.56	22.63	24.34	27.28	27.24	29.3	29.7	n.a.	27.3	25.3	25.6	34.47		30.11		29.6	29.36			24.87	25.09	25.25	25.58	29.95	28.89	27.12	26.19	30.13	30.28	30.1718	25.88
P06		31.11	30.7	30.45	30.3	27.91	28.02	28.81	28.75	26.3	25.7	31.58	32.54	26.62	26.96	27.3	27.6	24.17	24.08	22.93	24.93	25.83	22.82	29.1	29.9	26.1	27.5	26.8	27.1	34.89		30.23		29.41	29.73			24.24	25.76	25.85	26.46	29.85	29.57	26.58	26.5	30.52	31.19	30.1986	26.15
P07	1:10,000	33.57	33.29	32.44	33.07	30.71	30.89	31.23	31.61	29.3	28.2	35.575	34.74	29.775	29.47	31.5	32.9	26.85	27	26.46	28.8	32.04	31.15	31.5	32.2	29.1	30.3	28.5	28.9	37.44		34.06		34.63	32.56			28.39	29.37	28.97	29.07	33.44	32.98	30.19	29.85	33.07	33.14	33.243	28.64
P08		33.71	33.17	33.36	33.65	30.66	30.7	31.85	31.79	30.9	29.1	34.71	34.145	29.795	29.86	30.9	31.5	27.42	27.04	26.24	28.35	29.94	27.54	31.7	31.8	29.2	30.8	28.6	28.7	35.43		34.61		32.7	32.13			27.9	28.92	28.81	29.4	33.29	32.56	29.39	30.21	33.13	33.42	33.7241	28.86
P09		34.04	34.03	33.35	33.29	30.82	30.44	31.77	31.74	30.2	28.7	34.59	33.935	29.735	29.75	31.1	31.5	28.4	27.72	26.39	27.85	29.22	30.29	31.2	32.1	28.9	30.1	28.4	28.7	37.45	35.7	33.37	33.38	32.97	32.51			27.62	28.37	28.88	29.64	33.36	33.17	29.65	30.48	33.13	33.23	33.2262	28.54
P10	1:100,000	37.8	36.66	36.43	35.79	34.26	34.4	35.09	34.97	36.1	32.1	38.69	37.735	32.825	32.905	33.9	35.6	33.83	34.4	30.6	31.58	33.39	35.45	34.5	36.7	32.1	32.8	31.6	32.1	36.31		35.63		32.43	35.62			28.67	31	29.17	32.46	36.01	36.03	32.93	32.89	36.2	35.31	35.8691	32.42
P11		37.18	37.06	37.37	37.78	34.43	33.93	35.85	35.53	33.2	31	37.6	37.615	32.4	32.84	34	35	34.07	34.05	29.63	31.02	30.66	34.71	35.1	34.6	32.2	34.3	31.8	32.1	38.46		37.4		34.97	35.58			30.02	31.22	31.92	32.81	35.54	36.78	32.81	32.8	34.91	35.73	37.7931	31.86
P12		38	37.14	36.59	36.06	34.92	34.45	34.69	34.71	34.7	31.2	37.8	38.68	33.245	33.27	33.8	34.6	33.46	33.24	30.43	32.16	no Ct	no Ct	36.2	37	32.7	34.4	32.3	32.4	37.4		35.82		34.57	35.15			30.2	31.47	32.42	32.44	35.15	35.97	33.39	33.03	36.08	37.89	36.6223	32.01
P13		37.47	37.67	38.17	37.17	35.07	35.03	35.33	34.73	32.7	32.3	38.695	38.625	33.12	33.465	34.9	34.8	34.03	34.23	29.82	31.23	35.41	34.84	35.1	36.7	32.7	35.9	31.7	31.8	34.6	no Ct	37	35.77	35.64	34.4			31.49	32.57	31.85	32.45	36.17	34.71	32.93	32.88	36.68	35.59	35.7967	32.06
P14	1:1,000,000	no Ct	38.33	no Ct	no Ct	37.88	no Ct	40.32	38.02	37.3	36.1	no Ct	no Ct	37.53	37.025	38.2	40	no Ct	no Ct	32.37	34.56	no Ct	no Ct	no Ct	no Ct	36.7	39.2	34.9	34.4	no Ct		no Ct		36.68	no Ct	no Ct	37.87	33.36	36.06	36.69	37.91	no Ct	no Ct	37.26	37.35	no Ct	39.61	38.3102	36.79
P15		no Ct	37.58	39.66	39.48	39.18	37.24	38.16	39.54	35.7	36.1	38.98	39.195	36.73	37.54	38.4	39.3	no Ct	no Ct	32.93	35.22	no Ct	no Ct	no Ct	36.6	36.8	38.3	34.5	34.7	no Ct		no Ct		no Ct	no Ct			33.47	34.01	37.06	36.56	no Ct	no Ct	37.59	35.31	36.41	37.61	37.65	35.49
P16		no Ct	39.48	39.78	39	38	no Ct	40.73	38.58	40.4	37.2	no Ct	no Ct	37.845	37.185	39.3	39.9	no Ct	no Ct	32.53	35.5	no Ct	no Ct	no Ct	no Ct	37.2	36.6	35.2	36.3	no Ct		no Ct		40.75	37.22			33.71	35.21	30.49	35.47	no Ct	37.41	37.21	36.91	37.72	38.16	37.97	36.92
P17		39.33	no Ct	39.63	no Ct	37.68	41.98	41.81	38.8	no Ct	no Ct	39.69	no Ct	36.295	36.795	38.7	38.2	no Ct	no Ct	33.88	34.37	no Ct	no Ct	no Ct	no Ct	37.2	37.6	no Ct	no Ct	36.93		38.56		no Ct	39.91	no Ct	39.28	34.49	34.42	36.78	37.18	no Ct	38.21	37.73	35.64	no Ct	38.25	38.1288	37.06
P18	Negative	no Ct	no Ct	no Ct	no Ct	no Ct	no Ct	no Ct	no Ct	no Ct	no Ct	no Ct	no Ct	no Ct	no Ct	no Ct	no Ct	no Ct	no Ct	no Ct	no Ct	no Ct	no Ct	no Ct	no Ct	no Ct	no Ct	no Ct	no Ct	no Ct		no Ct		no Ct	no Ct			no Ct	no Ct	no Ct	no Ct	no Ct	no Ct	no Ct	no Ct	no Ct	no Ct	no Ct	no Ct
P19		no Ct	no Ct	no Ct	no Ct	no Ct	no Ct	no Ct	no Ct	no Ct	no Ct	no Ct	no Ct	no Ct	no Ct	no Ct	no Ct	no Ct	no Ct	no Ct	no Ct	no Ct	no Ct	no Ct	no Ct	no Ct	no Ct	no Ct	no Ct	no Ct		no Ct		no Ct	no Ct			no Ct	no Ct	no Ct	no Ct	no Ct	no Ct	no Ct	no Ct	no Ct	no Ct	no Ct	no Ct
P20		no Ct	no Ct	no Ct	no Ct	no Ct	no Ct	no Ct	no Ct	no Ct	no Ct	no Ct	no Ct	no Ct	no Ct	no Ct	no Ct	no Ct	no Ct	no Ct	no Ct	no Ct	no Ct	no Ct	no Ct	no Ct	no Ct	no Ct	no Ct	no Ct		no Ct		no Ct	no Ct			no Ct	no Ct	31.73	no Ct	no Ct	no Ct	no Ct	no Ct	no Ct	no Ct	no Ct	no Ct
P21		no Ct	no Ct	no Ct	no Ct	no Ct	no Ct	no Ct	no Ct	no Ct	no Ct	no Ct	no Ct	no Ct	no Ct	no Ct	no Ct	no Ct	no Ct	no Ct	no Ct	no Ct	no Ct	no Ct	no Ct	no Ct	no Ct	no Ct	no Ct	34.97	no Ct	no Ct	no Ct	no Ct	no Ct			no Ct	no Ct	no Ct	no Ct	no Ct	no Ct	no Ct	no Ct	no Ct	no Ct	no Ct	no Ct
P22	Undiluted	41.9	40.6	38.94	41.31	no Ct	no Ct	no Ct	no Ct	no Ct	no Ct	no Ct	37.46	36.22	36.69	37.9	38	no Ct	no Ct	37.04	37.47	no Ct	no Ct	no Ct	no Ct	no Ct	no Ct	39.7	38.1	39.22		41.95		38.94	39.29			34.13	34.76	38.62	35.63	39.28	37.5	39.63	39.89	no Ct	no Ct	38.9716	38.16
P23	Undiluted	28.38	28.14	27.74	27.64	27.65	27.51	28.78	28.74	25.7	24.5	28.2	28.315	26.045	26.185	26.1	26.9	28.33	28.8	21.71	24.7	26.15	26.29	27.7	27.5	26.7	26.3	25.3	25.3	31.91		30.27		26.64	27.57			24.97	26.09	25.96	25.92	27.26	26.41	25.06	24.53	28.62	28.57	27.8092	26.87
P24	Undiluted	25.89	25.67	24.46	24.19	23.33	22.93	23.55	23.17	20.9	20.2	25.685	25.13	20.88	20.97	21.2	21.7	24.41	23.67	16.93	18.99	21.45	21.03	24.7	24.2	22	22.4	20.4	20.1	30.47		24.25		24.4	24.25			19.45	20.5	20.78	20.75	24.06	22.92	20.29	19.65	24.75	25.07	24.1531	20.78
[truncated: 50 more columns]

## Sheet: Table S2_Serology
Table S2: Serology data returned by the participants
OD values obtained by the participating laboratories using the ID Screen FMD NSP Competition ELISA
Laboratory	A		B				C				D				E		F		G				H		I				J			K				L		M		N			O			P		Q
E.-No.
E01	10	8	16.4	14.7	16.2	16.3	10.936	9.595	16.223	16.747	13.87	14.4	12.93	12.53	13.88	10.2	14.965	13.01	15.827	12.913	18.984	18.359	17.427	13.924	13.19	14.161	14.903	14.332	12.423	17.564	16.376	21.226	20.505	17.014	14.761	15.748	16.857	17.017	11.275	19.748	21.113	17.861	17	14.6	14	15.124	17.591	15.272	17.631
E02	12	8	16.3	15.2	17	16.5	10.557	10.241	18.22	17.271	14.08	13.33	12.53	12.73	12.38	10.44	17.077	13.23	16.772	13.543	18.664	17.128	15.181	12.578	13.248	13.574	16.074	15.045	11.949	15.77	16.812	18.444	19.784	14.648	15.099	16.623	15.905	19.694	11.782	20.273	20.693	16.099	18	13.6	17	11.983	16.323	15.609	14.374
E03	19	14	21.9	21.7	21.4	24.2	15.716	16.094	23.233	21.107	19.31	18.56	19.64	18.64	21.41	14.64	25.968	19.111	19.291	21.417	25.296	25.436	24.527	19.12	22.59	20.402	20.55	22.429	18.018	22.474	18.231	31.015	27.615	19.606	21.07	24.147	17.619	22.849	17.821	25.315	26.261	23.972	25	19.3	18	19.174	24.01	25.604	22.122
E04	18	15	19.2	20.2	22.6	24.6	16.844	16.184	22.353	24.696	21.01	18.13	19.54	18.74	21.48	16.2	23.592	17.273	20.787	17.559	27.001	27.282	22.335	16.553	21.278	17.858	22.39	21.509	16.69	21.246	23.035	29.675	30.809	19.493	19.38	27.122	21.714	24.474	17.188	27.206	28.256	23.502	21	19.4	23	18.76	22.504	22.347	25.828
E05	29	24	30.1	28.9	34.7	35.7	26.748	27.105	32.417	33.3	28.8	32	29.46	29.96	31.7	24.67	35.035	28.519	31.575	28.819	29.465	36.821	35.8	25.024	29.613	26.765	32.375	31.193	25.794	31.917	32.314	43.998	42.968	26.254	27.268	39.02	29.619	35.229	28.378	37.71	36.029	33.137	31.5	32.4	26	29.587	34.311	31.78	37.058
E06	29	23	27.4	30.5	31.8	34	25.929	25.599	33.801	32.437	27.73	30.19	28.86	28.16	31.63	25.08	35.211	25.873	28.504	32.677	31.17	34.872	36.269	27.241	32.454	32.57	35.754	33.652	21.906	27.573	30.349	40.598	38.331	28.056	27.38	35.871	29.619	32.887	22.213	34.349	34.979	37.015	36	29.4	30	28.017	38.193	35.373	30.432
E07	26	21	33.1	29.9	36.8	34.2	26.507	25.18	33.3	33.3	28.05	27.52	31.76	33.97	32.67	25.33	31.866	25.799	29.449	26.535	28.991	34.769	31.91	26.276	33.316	33.73	34.921	33.961	21.242	27.856	33.734	40.701	41.937	29.296	30.423	34.471	27.429	35.182	25.845	40.021	40.126	34.195	38.5	26.4	30	32.397	36.212	32.454	35.823
E08	26	20	34.5	35.8	32.7	35.7	24.746	24.327	32.763	31.448	31.36	23.68	29.76	30.06	33.49	23.85	35.651	28.225	28.189	28.189	31.928	34.564	32.841	27.003	33.737	35.012	34.167	34.556	24.467	29.745	32.314	43.792	40.598	29.634	28.732	38.058	28.667	34.656	25.38	40.231	39.916	34.195	37	32.9	29	29.174	36.212	34.475	33.127
E09	63	55	59.9	60.7	60.9	66.5	55.078	57.361	60.208	65.635	60.27	68.37	67.13	68.14	71.17	52.06	66.901	60.786	58.346	57.795	59.403	65.744	66.82	52.224	61.502	59.233	67.074	61.863	51.798	60.718	65.502	75.528	77.898	59.606	61.972	68.329	62.095	58.987	51.816	64.391	67.122	71.093	65	57	54	60.496	66.878	65.693	60.64
E10	65	54	66.2	59.5	63.7	59.5	53.062	58.508	63.411	57.795	53.44	63.47	68.04	64.53	61.54	52.3	67.43	59.39	60.315	55.591	58.835	60.41	63.965	58.383	61.618	64.372	68.359	69.715	51.873	59.585	65.066	68.934	75.631	54.535	61.521	69.291	58.952	68.308	53.885	62.5	59.874	59.342	73	63.9	59	52.562	54.517	66.03	64.009
E11	123	119	79	74.2	79.8	76.5	109.715	109.584	123.678	125.21	124.37	123.84	131.46	132.16	121.15	114.8	120.6	114.81	111.26	110.94	106.96	117.44	118.134	116.528	113.067	115.437	123.782	123.678	117.78	112.94	126.31	128.18	131.89	125.52	124.85	116.36	116.095	117.88	128.08	117.86	118.28	119.04	131	130	120	105.455	107.29	127.232	129.253
E12	131	125	78.4	78.6	76.3	74.7	106.462	114.103	127.632	116.154	122.77	131.95	133.77	137.07	121.89	123.03	108.54	105.62	117.95	112.91	118.43	120.41	125.014	112.145	103.834	106.211	114.55	108.387	111.9	109.07	114.3	130.76	121.28	119.55	116.39	127.122	124.857	123.9	116.17	117.33	120.48	119.62	135	131	122	115.124	124.406	122.066	123.414
E13	123	122	75.1	76.7	75.2	74.9	116.8	107.49	128.73	132.575	131.31	118.4	141.68	131.56	123.16	118.42	116.46	110.55	119.69	116.14	125.25	119.38	113.049	108.496	109.835	105.899	133.497	121.267	116.26	115.58	127.07	118.19	125.3	114.7	125.07	108.574	115.143	121.18	113.22	123.84	130.99	131.61	125	128	134	112.727	113.55	122.179	129.253
E14	18	13	21.9	23.4	23.9	23.7	14.774	16.197	21.888	18.784	18.56	19.09	17.94	17.94	19.25	13.65	23.856	19.037	19.213	19.291	21.791	20.923	21.313	17.827	18.307	18.104	20.502	20.399	15.837	21.53	23.581	22.154	24.626	19.155	20.958	20.822	22.095	19.933	15.118	26.891	25.525	25.147	21	22.8	19	18.843	23.693	23.807	25.042
E15	18	11	22.5	23.3	22.2	24.3	16.644	16.892	20.267	22.986	15.36	14.08	18.94	19.54	17.9	15.95	24.824	13.745	14.882	15.433	19.422	22.769	19.54	12.508	18.437	18.307	20.288	19.764	14.32	16.619	17.358	23.596	21.638	15.211	16.113	18.023	23.524	21.511	14.485	25.42	26.891	21.152	24	21.6	15	18.595	22.266	22.01	21.224
E16	3	2	11.8	7.4	9.4	9.2	4.677	5.544	9.797	8.186	9.5	6.51	7.52	7.52	6.19	5.35	8.5387	6.5417	6.6929	5.8268	9.9479	8.9213	7.567	6.136	6.436	5.957	6.654	6.956	8.1555	9.8206	8.2969	8.0371	7.6249	8.2254	8.9014	7.787	8.857	7.7438	6.8834	11.975	11.555	9.0482	9	7.85	7	7.107	8.796	8.647	10.893
[truncated: 12 more columns]

## Sheet: Table S3_False positives
Table S3: Field samples with false positive results in the NSP ELISA
Sample	Laboratory	Species	Sample matrix	Incubation protocol	S/N% value	Comment
1	A	cattle	plasma	long	39
2	A	cattle	plasma	long	48
3	D	sheep	serum	short	48.31	sample heated to 56°C for 30 min, then tested again: negative
4	N	sheep	serum	long	46.87	sample retested with short incubation: negative, other samples from same farm also negative
5	N	sheep	serum	long	47.32	sample retested with short incubation: negative, other samples from same farm also negative
6	O	wild boar	plasma	long	16.47	sample heated to 56°C for 30 min, then tested again with short incubation: negative
7	O	wild boar	plasma	long	34.72	sample heated to 56°C for 30 min, then tested again with short incubation: negative
8	U	wild boar	plasma	short	13.91	sample collected from carcass, strongly hemolytic and bacterially contaminated
9	U	wild boar	plasma	short	30.98	sample collected from carcass, strongly hemolytic and bacterially contaminated
10	U	wild boar	plasma	short	33.78	sample collected from carcass, strongly hemolytic and bacterially contaminated
11	U	wild boar	plasma	short	35.3	sample collected from carcass, strongly hemolytic and bacterially contaminated
12	U	wild boar	plasma	short	39.74	sample collected from carcass, strongly hemolytic and bacterially contaminated
